# Supplementary material for: Origin, evolution, dispersal and global population genetic structure of Carlavirus sigmasolani
Source: Front Plant Sci. 2025 Sep 24;16:1667771. doi: 10.3389/fpls.2025.1667771 (PMC12504366; doi:10.3389/fpls.2025.1667771)
Supplement: Supplementary file 1 [file Table1.xlsx]

## Sheet: Sheet1
TABLE S1 The PVS complete genome sequences used for phylogenetic analyses
Accecsion number	Date of sampling	Strain_name	Country
MK563994	2018	May4C	Colombia
OQ473813	2022	Lucknow	India
MK442089	2016	KZ.Fortune	Kazakhstan
MW331321	2019	Palampur	India
MF496659	1975	ALV	Peru
MF418034	1978	PepLV	New Zealand
MF418033	1977	S-1	United Kingdom
MF418032	1977	P-2	Peru
MF418031	2013	Ken-1	Kenya
MF418030	1984	Exodus	Netherlands
MF418028	1977	E-1	Ecuador
MF418027	1977	Ch-1	Chile
MF418026	1985	BA-365-4	Germany
MF418025	1977	B-3	Bolivia
MF418023	1977	B-1	Bolivia
MF418022	1985	78-22	Netherlands
MF418021	1985	24	Netherlands
MF375506	2008	Qld-1	Australia
NC_007289	2004	Leona	Germany
MF346599	2016	T62	Slovakia
KR152654	2014	Dic2	Colombia
KU896946	2012	HB7	China
KU896945	2012	HB24	China
LN851194	2015	Ewa	Poland
LN851193	2015	Irena	Ukraine
LN851192	2015	Valery	Ukraine
LN851191	2015	9.369	Hungary
LN851190	2015	Bonita	Hungary
LN851189	2015	Alex	Ukraine
HF571059	2015	89.249/PVS-HU1	Hungary
KP089978	2014	SW-14	Australia
JX419379	2012	RVC Andean	Colombia
KC430335	2010	Yunnan YN	China
JQ647830	2008	BB-AND	Brazil
FJ813513	2008	Id4106-US	USA
FJ813512	2007	WaDef-US	USA
AJ863509	2004	Leona	Germany
PP856220	2024	DSMZ PV-0790	Germany
PP408650	2021	PSNW	USA
PP408648	2020	KPF	USA
PP408647	2021	PSC	USA
PP400337	2024	PV-133	Germany
OR797635	2022	CPB3	Russia
OP947579	2022	DSMZ PV-0574	Germany
ON924227	2022	DSMZ PV-1251	Austria
OK558749	2004	PV-0740	Netherlands
OK558748	2004	PV-0739	Ecuador
MZ296928	1928	BSP15	Colombia
ON583978	2019	Solanum tuberosum cv. Zeren	Kazakhstan
OL472249	2020	STR20ST2	Slovenia
OL472248	2020	SKO20ST1	Slovenia
OL472247	2020	STR20AT	Slovenia
ON468562	2021	37ViT21S	Croatia
OM867860	2022	DSMZ PV-0740	Netherlands
OM471986	2022	DSMZ PV-1327	Germany
MT550624	2017	JEO11-26	Burundi
MT550623	2016	JEO11-25	Burundi
MT550622	2016	JEO11-30	Burundi
MT550621	2016	JEO11-34	Burundi
MT550620	2016	JEO11-24	Burundi
MZ202332	2021	DSMZ PV-0274	Germany
MW051783	2020	DSMZ PV-1203	Colombia
MW051782	2020	DSMZ PV-1201	Bolivia
MW051781	2020	DSMZ PV-1200	Ecuador
MW051780	2020	DSMZ PV-1186	Peru
MW051779	2020	DSMZ PV-0838	Chile
MW051778	2020	DSMZ PV-0758	Chile
MW051777	2020	DSMZ PV-0739	Ecuador
MN966672	2018	C6	Canada
MN966671	2018	AE	Canada
MN950794	2018	B	Canada
MN950793	2018	V	Canada
MN950792	2018	AH	Canada
MN689495	2018	18-1048	Kenya
MN689494	2018	18-1145	Kenya
MN689493	2018	18-1136	Kenya
MN689491	2018	18-1121-1	Kenya
MN689490	2018	18-1109	Kenya
MN689489	2018	18-1090	Kenya
MN689488	2018	18-1085	Kenya
MN689487	2018	18-1077	Kenya
MN689486	2018	18-1076	Kenya
MN689485	2018	18-1072	Kenya
MN689484	2018	18-1071	Kenya
MN689483	2018	18-1150	Kenya
MN689482	2018	18-1052	Kenya
MN689481	2018	18-1163	Kenya
MN689480	2018	18-1155	Kenya
MN689479	2018	18-1152	Kenya
MN689478	2018	18-1142	Kenya
MN689477	2018	18-1135	Kenya
MN689476	2018	18-1133	Kenya
MN689475	2018	18-1129	Kenya
MN689474	2018	18-1120	Kenya
MN689473	2018	18-1117	Kenya
MN689472	2018	18-1116	Kenya
MN689471	2018	18-1113-2	Kenya
MN689470	2018	18-1113-1	Kenya
MN689469	2018	18-1112	Kenya
MN689468	2018	18-1106	Kenya
MN689467	2018	18-1095	Kenya
MN689466	2018	18-1092	Kenya
MN689465	2018	18-1083	Kenya
MN689464	2018	18-1081	Kenya
MN689463	2018	18-1080	Kenya
MN689462	2018	18-1067	Kenya
MN689461	2018	18-1064-1	Kenya
MN689460	2018	18-1061	Kenya
MN689459	2018	18-1057-1	Kenya
MN689458	2018	18-1164	Kenya
MN689457	2018	18-1062	Kenya
MN689456	2018	18-1157	Kenya
MN689455	2018	18-1146	Kenya
MN689454	2018	18-1127	Kenya
MN689453	2018	18-1114	Kenya
MN689452	2018	18-1111	Kenya
MN689451	2018	18-1110	Kenya
MN689450	2018	18-1108	Kenya
MN689449	2018	18-1102	Kenya
MN689448	2018	18-1094	Kenya
MN689447	2018	18-1089	Kenya
MN689446	2018	18-1082	Kenya
MN689445	2018	18-1070	Kenya
MN689444	2018	18-1064	Kenya
MN689443	2018	18-1057	Kenya
MN689442	2018	18-1056-2	Kenya
MN689441	2018	18-1056	Kenya
MT264740	2017	P059	Ireland
MT107560	2019	X1-SD	China
MK116550	2018	May8C	Colombia
MK024940	2018	A	Colombia
MN095414	2016	KZ.Ushkonyr	Kazakhstan
MK096268	2018	sdau001-CN	China
MK423959	2018	sd-CN	China
MH937416	2013	PvS-W13-136	Germany
MH282867	2018	Tomato_Antioquia	Colombia
MG356511	2015	PVS183	Bangladesh
MG356510	2015	PVS165	Bangladesh
MF503894	2015	PVS184	Bangladesh
MF503893	2015	PVS182	Bangladesh
MF503892	2015	PVS175	Bangladesh
MF503891	2015	PVS171	Bangladesh
MF503890	2015	PVS164	Bangladesh
MF503889	2015	PVS163	Bangladesh
MF503888	2015	PVS162	Bangladesh
MF503887	2015	PVS161	Bangladesh
MF033144	2016	BY	China
KU058657	2014	NZ-A ab030 Lincoln	New Zealand
KU058656	2014	NZ-O ab030 Lincoln	New Zealand
AJ863510	2004	Vltava	Czech Republic
KU586451	2016	GAF318-16.1	Peru
MF418035	1977	Co-1	Colombia
