# Supplementary material for: Origin, evolution, dispersal and global population genetic structure of Carlavirus sigmasolani
Source: Front Plant Sci. 2025 Sep 24;16:1667771. doi: 10.3389/fpls.2025.1667771 (PMC12504366; doi:10.3389/fpls.2025.1667771)
Supplement: Supplementary file 2 [file Table2.xlsx]

## Sheet: Sheet1
TABLE S2 Coat protein gene sequences of PVS strains used for phylogenetic analyses
Accession number	Date of sampling	Strain_name	Country	region
MK563994	2018	May4C	Colombia	South America
OQ473813	2022	Lucknow	India	Asia
MK442089	2016	KZ.Fortune	Kazakhstan	Asia
MW331321	2019	Palampur	India	Asia
MF496659	1975	ALV	Peru	South America
MF418034	1978	PepLV	New Zealand	Oceania
MF418033	1977	S-1	United Kingdom	Europe
MF418032	1977	P-2	Peru	South America
MF418031	2013	Ken-1	Kenya	Africa
MF418030	1984	Exodus	Netherlands	Europe
MF418028	1977	E-1	Ecuador	South America
MF418027	1977	Ch-1	Chile	South America
MF418026	1985	BA-365-4	Germany	Europe
MF418025	1977	B-3	Bolivia	South America
MF418023	1977	B-1	Bolivia	South America
MF418022	1985	78-22	Netherlands	Europe
MF418021	1985	24	Netherlands	Europe
MF375506	2008	Qld-1	Australia	Oceania
NC_007289	2004	Leona	Germany	Europe
MF346599	2016	T62	Slovakia	Europe
KR152654	2014	Dic2	Colombia	South America
KU896946	2012	HB7	China	Asia
KU896945	2012	HB24	China	Asia
LN851194	2015	Ewa	Poland	Europe
LN851193	2015	Irena	Ukraine	Europe
LN851192	2015	Valery	Ukraine	Europe
LN851191	2015	9.369	Hungary	Europe
LN851190	2015	Bonita	Hungary	Europe
LN851189	2015	Alex	Ukraine	Europe
HF571059	2015	89.249/PVS-HU1	Hungary	Europe
KP089978	2014	SW-14	Australia	Oceania
JX419379	2012	RVC Andean	Colombia	South America
KC430335	2010	Yunnan YN	China	Asia
JQ647830	2008	BB-AND	Brazil	South America
FJ813513	2008	Id4106-US	USA	North America
FJ813512	2007	WaDef-US	USA	North America
AJ863509	2004	Leona	Germany	Europe
PP856220	2024	DSMZ PV-0790	Germany	Europe
PP408650	2021	PSNW	USA	North America
PP408648	2020	KPF	USA	North America
PP408647	2021	PSC	USA	North America
PP400337	2024	PV-133	Germany	Europe
OR797635	2022	CPB3	Russia	Europe
OP947579	2022	DSMZ PV-0574	Germany	Europe
ON924227	2022	DSMZ PV-1251	Austria	Europe
OK558749	2004	PV-0740	Netherlands	Europe
OK558748	2004	PV-0739	Ecuador	South America
MZ296928	1928	BSP15	Colombia	South America
ON583978	2019	Solanum tuberosum cv. Zeren	Kazakhstan	Asia
OL472249	2020	STR20ST2	Slovenia	Europe
OL472248	2020	SKO20ST1	Slovenia	Europe
OL472247	2020	STR20AT	Slovenia	Europe
ON468562	2021	37ViT21S	Croatia	Europe
OM867860	2022	DSMZ PV-0740	Netherlands	Europe
OM471986	2022	DSMZ PV-1327	Germany	Europe
MT550624	2017	JEO11-26	Burundi	Africa
MT550623	2016	JEO11-25	Burundi	Africa
MT550622	2016	JEO11-30	Burundi	Africa
MT550621	2016	JEO11-34	Burundi	Africa
MT550620	2016	JEO11-24	Burundi	Africa
MZ202332	2021	DSMZ PV-0274	Germany	Europe
MW051783	2020	DSMZ PV-1203	Colombia	South America
MW051782	2020	DSMZ PV-1201	Bolivia	South America
MW051781	2020	DSMZ PV-1200	Ecuador	South America
MW051780	2020	DSMZ PV-1186	Peru	South America
MW051779	2020	DSMZ PV-0838	Chile	South America
MW051778	2020	DSMZ PV-0758	Chile	South America
MW051777	2020	DSMZ PV-0739	Ecuador	South America
MN966672	2018	C6	Canada	North America
MN966671	2018	AE	Canada	North America
MN950794	2018	B	Canada	North America
MN950793	2018	V	Canada	North America
MN950792	2018	AH	Canada	North America
MN689495	2018	18-1048	Kenya	Africa
MN689494	2018	18-1145	Kenya	Africa
MN689493	2018	18-1136	Kenya	Africa
MN689491	2018	18-1121-1	Kenya	Africa
MN689490	2018	18-1109	Kenya	Africa
MN689489	2018	18-1090	Kenya	Africa
MN689488	2018	18-1085	Kenya	Africa
MN689487	2018	18-1077	Kenya	Africa
MN689486	2018	18-1076	Kenya	Africa
MN689485	2018	18-1072	Kenya	Africa
MN689484	2018	18-1071	Kenya	Africa
MN689483	2018	18-1150	Kenya	Africa
MN689482	2018	18-1052	Kenya	Africa
MN689481	2018	18-1163	Kenya	Africa
MN689480	2018	18-1155	Kenya	Africa
MN689479	2018	18-1152	Kenya	Africa
MN689478	2018	18-1142	Kenya	Africa
MN689477	2018	18-1135	Kenya	Africa
MN689476	2018	18-1133	Kenya	Africa
MN689475	2018	18-1129	Kenya	Africa
MN689474	2018	18-1120	Kenya	Africa
MN689473	2018	18-1117	Kenya	Africa
MN689472	2018	18-1116	Kenya	Africa
MN689471	2018	18-1113-2	Kenya	Africa
MN689470	2018	18-1113-1	Kenya	Africa
MN689469	2018	18-1112	Kenya	Africa
MN689468	2018	18-1106	Kenya	Africa
MN689467	2018	18-1095	Kenya	Africa
MN689466	2018	18-1092	Kenya	Africa
MN689465	2018	18-1083	Kenya	Africa
MN689464	2018	18-1081	Kenya	Africa
MN689463	2018	18-1080	Kenya	Africa
MN689462	2018	18-1067	Kenya	Africa
MN689461	2018	18-1064-1	Kenya	Africa
MN689460	2018	18-1061	Kenya	Africa
MN689459	2018	18-1057-1	Kenya	Africa
MN689458	2018	18-1164	Kenya	Africa
MN689457	2018	18-1062	Kenya	Africa
MN689456	2018	18-1157	Kenya	Africa
MN689455	2018	18-1146	Kenya	Africa
MN689454	2018	18-1127	Kenya	Africa
MN689453	2018	18-1114	Kenya	Africa
MN689452	2018	18-1111	Kenya	Africa
MN689451	2018	18-1110	Kenya	Africa
MN689450	2018	18-1108	Kenya	Africa
MN689449	2018	18-1102	Kenya	Africa
MN689448	2018	18-1094	Kenya	Africa
MN689447	2018	18-1089	Kenya	Africa
MN689446	2018	18-1082	Kenya	Africa
MN689445	2018	18-1070	Kenya	Africa
MN689444	2018	18-1064	Kenya	Africa
MN689443	2018	18-1057	Kenya	Africa
MN689442	2018	18-1056-2	Kenya	Africa
MN689441	2018	18-1056	Kenya	Africa
MT264740	2017	P059	Ireland	Europe
MT107560	2019	X1-SD	China	Asia
MK116550	2018	May8C	Colombia	South America
MK024940	2018	A	Colombia	South America
MN095414	2016	KZ.Ushkonyr	Kazakhstan	Asia
MK096268	2018	sdau001-CN	China	Asia
MK423959	2018	sd-CN	China	Asia
MH937416	2013	PvS-W13-136	Germany	Europe
MH282867	2018	Tomato_Antioquia	Colombia	South America
MG356511	2015	PVS183	Bangladesh	Asia
MG356510	2015	PVS165	Bangladesh	Asia
MF503894	2015	PVS184	Bangladesh	Asia
MF503893	2015	PVS182	Bangladesh	Asia
MF503892	2015	PVS175	Bangladesh	Asia
MF503891	2015	PVS171	Bangladesh	Asia
MF503890	2015	PVS164	Bangladesh	Asia
MF503889	2015	PVS163	Bangladesh	Asia
MF503888	2015	PVS162	Bangladesh	Asia
MF503887	2015	PVS161	Bangladesh	Asia
MF033144	2016	BY	China	Asia
KU058657	2014	NZ-A ab030 Lincoln	New Zealand	Oceania
KU058656	2014	NZ-O ab030 Lincoln	New Zealand	Oceania
AJ863510	2004	Vltava	Czech Republic	Europe
KU586451	2016	GAF318-16.1	Peru	South America
MF418035	1977	Co-1	Colombia	South America
S45593	1990		UK	Europe
OP819697	2020	SA12-5	Turkey	Asia
OP819696	2020	NP80	Turkey	Asia
OP819695	2020	NP49	Turkey	Asia
OP819694	2020	N73	Turkey	Asia
OP819693	2020	N52	Turkey	Asia
OP819692	2020	Ka1-7	Turkey	Asia
OP819691	2020	Ka1-14	Turkey	Asia
OP819690	2020	Ka1-1	Turkey	Asia
OP819689	2020	Bo7	Turkey	Asia
OP819688	2020	B9	Turkey	Asia
OP819687	2020	B41	Turkey	Asia
OP819686	2020	B20	Turkey	Asia
OP819685	2020	B14	Turkey	Asia
OP819684	2020	B13	Turkey	Asia
MH159208	2016	Os-11-PVS	Iran	Asia
MH159207	2016	Ag-9-PVS	Iran	Asia
MF773985	2016	kho.chenaran	Iran	Asia
MF773984	2016	Kho.Bojnord	Iran	Asia
MF773983	2016	Ker.Soghan	Iran	Asia
MF773982	2016	Ker.Jiroft	Iran	Asia
MF773981	2016	Ker.Anbar.Abad2	Iran	Asia
MF773980	2016	Ker.Anbar-Abad1	Iran	Asia
MF773979	2016	fars.Zarghan	Iran	Asia
MF773978	2016	Fars.Shiraz	Iran	Asia
KY451037	2017	Arracacha - Pasco	Peru	South America
KY523844	2015	hamedan7	Iran	Asia
KY523843	2015	Arak6	Iran	Asia
KY523842	2015	Hamedan4	Iran	Asia
KY523841	2016	Hamedan3	Iran	Asia
KY523840	2016	Arak2	Iran	Asia
KY523839	2016	Dezfool	Iran	Asia
HQ875142	2008	KER.SO.21	Iran	Asia
HQ875141	2006	KHO.CH.3	Iran	Asia
HQ875140	2007	KER.SA.28	Iran	Asia
HQ875139	2008	KER.LA.15	Iran	Asia
HQ875138	2007	KER.LA.12	Iran	Asia
HQ875137	2007	KER.JI.6	Iran	Asia
HQ875136	2005	KER.JI.4	Iran	Asia
HQ875135	2005	HAM.KA.20	Iran	Asia
HQ875134	2006	FA.SI.14	Iran	Asia
HQ875133	2006	ESF.FA.19	Iran	Asia
HQ875132	2006	AZA.TA.6	Iran	Asia
HQ856834	1997	KHO.FA.2	Iran	Asia
LN794168	2013	PVS-O	Hungary	Europe
LN794167	2013	PVS-O	Hungary	Europe
LN794166	2013	PVS-O	Hungary	Europe
LN794165	2013	PVS-O	Tanzania	Africa
LN794164	2013	PVS-O	Hungary	Europe
LN794163	2013	PVS-O	Hungary	Europe
LN794162	2013	PVS-O	Hungary	Europe
LN794161	2013	PVS-O	Hungary	Europe
LN794160	2013	PVS-O	Hungary	Europe
LN794159	2013	PVS-O	Hungary	Europe
JX183956	2008	Q5(Q44667)	Chile	South America
JX183954	2008	Q1(Q44843)	Chile	South America
JX183953	2010	ND2492-2R	USA	North America
JX183952	2010	Galaxy	USA	North America
JX183951	2010	FL206-1D	USA	North America
JX183950	2010	Cosimar	USA	North America
KC853763	2011	691-S	Iran	Asia
KC853756	2011	352-S	Iran	Asia
KC853755	2011	315-S	Iran	Asia
KC853754	2011	314-S	Iran	Asia
KC853753	2011	286-S	Iran	Asia
KC853752	2011	226-S	Iran	Asia
KC853751	2011	216-S	Iran	Asia
HG518655	2013	06.62	Hungary	Europe
HG518654	2013	09.369	Hungary	Europe
HG518653	2013	09.539	Hungary	Europe
HG518652	2013	89.216	Hungary	Europe
HG518651	2013	89.217	Hungary	Europe
HG518650	2013	89.243	Hungary	Europe
HG518649	2013	Boglarka	Hungary	Europe
JN244100	2003	TAS03-NE52.1	Australia	Oceania
JN244099	2003	TAS03-NW23.1	Australia	Oceania
JN244098	2003	TAS03-NE49.2	Australia	Oceania
JN244097	2003	TAS03-NW16.5	Australia	Oceania
JN244096	2003	TAS03-NW28.1	Australia	Oceania
JN244095	2003	TAS03-NW25.4	Australia	Oceania
JN244094	2003	TAS03-NW24.4	Australia	Oceania
JN244093	2003	TAS03-NE59.2	Australia	Oceania
JN244092	2003	TAS03-NW35.2	Australia	Oceania
JN244091	2003	TAS03-NW35.2	Australia	Oceania
JN244090	2003	TAS05-NW31.5	Australia	Oceania
JN244089	2003	TAS03-NW22.1	Australia	Oceania
JN244088	2003	TAS03-NE60.1	Australia	Oceania
JN244087	2003	TAS03-NW7.5	Australia	Oceania
JN244086	2003	TAS03-NW6.4	Australia	Oceania
JN244085	2003	TAS03-NW4.3	Australia	Oceania
JN244084	2003	TAS03-NW40.5	Australia	Oceania
GU319954	2009	TAS1	Australia	Oceania
GU319953	1986	code 24	Australia	Oceania
GU319952	1985	Exodus	Netherlands	Europe
GU319951	1985	Dutch	Netherlands	Europe
GU319950	2008	TASPF	Australia	Oceania
GU319949	2007	WAPC	Australia	Oceania
GU319948	2009	WAMd	Australia	Oceania
GU319947	2008	WAKip2	Australia	Oceania
GU319946	2006	WAKip1	Australia	Oceania
GU319945	2008	WAFL	Australia	Oceania
GU319944	2009	WADel2	Australia	Oceania
GU319943	2008	WADel1	Australia	Oceania
GU319942	2005	TAS05-09	Australia	Oceania
GU233455	2009	SK	Australia	Oceania
GU233454	2000	QLD1092	Australia	Oceania
GU233453	2008	QLDKip	Australia	Oceania
FJ643622	2005	Andean	India	Asia
FJ813514	2008	IdDef-US	USA	North America
AB364946	2006	PVS6-2	Syria	Asia
AB364945	2006	PVS3-5	Syria	Asia
OQ790087	2019	Palampur	India	Asia
OQ790086	2022	Lucknow	India	Asia
MZ543315	2020	Bitlis 694	Turkey	Asia
MZ543314	2019	Erzurum 388	Turkey	Asia
MW699159	2018	PN14-3	Turkey	Asia
MW699158	2018	PN5-2	Turkey	Asia
MW699157	2018	PA3-3	Turkey	Asia
MW699156	2018	PN3-6	Turkey	Asia
MW699155	2018	PB7-1	Turkey	Asia
MW699154	2018	PB6-2	Turkey	Asia
MW699153	2018	PB5-4	Turkey	Asia
MW699152	2018	PA3-2	Turkey	Asia
MW256706	2014	NABI-A1	India	Asia
LC492754	2019	ChS_3	Japan	Asia
AB451180	2008	M	Japan	Asia
LC513161	2018	NW-Qeen_anne1	Russia	Europe
LC513160	2018	NW-Sanibel1	Russia	Europe
LC513159	2018	NW-Germoza2	Russia	Europe
LC513158	2018	NW-Germoza1	Russia	Europe
LC513157	2018	NW-Alouette3	Russia	Europe
LC513156	2018	NW-Alouette2	Russia	Europe
LC513155	2018	NW-Alouette1	Russia	Europe
LC513154	2018	NW-Lomonosovskiy2	Russia	Europe
LC513153	2018	NW-Vektar2	Russia	Europe
LC513152	2018	NW-Vektar1	Russia	Europe
LC511881	2018	NW-Lomonosovskiy1	Russia	Europe
LC511880	2018	VF-Gala2	Russia	Europe
LC511879	2018	VF-RedScarlet1	Russia	Europe
LC511878	2018	VF-Juwel1	Russia	Europe
LC511877	2018	VF-Gala3	Russia	Europe
LC511875	2018	VF-Gala1	Russia	Europe
LC511874	2018	FE-Rozara2	Russia	Europe
LC511872	2018	FE-RedLady3	Russia	Europe
LC511871	2018	FE-RedLady2	Russia	Europe
LC511870	2018	FE-Queen_anna1	Russia	Europe
LC511869	2018	FE-Adretta1	Russia	Europe
LC511868	2018	FE-Rozara1	Russia	Europe
LC511867	2018	FE-RedLady1	Russia	Europe
MK587460	2018	Bogra	Bangladesh	Asia
MK387319	2018	Linyi	China	Asia
MK387318	2018	Guanghe	China	Asia
MK244373	2018	Meghalaya	India	Asia
MK244372	2018	Ass02	India	Asia
MK244371	2018	Mani02	India	Asia
MK244370	2018	Miz02	India	Asia
MG257893	2016	PVS7	South Korea	Asia
MF589762	2017	PvS-Jessore	Bangladesh	Asia
KT923170	2005	ordinary	Brazil	South America
KT923122	2008		Brazil	South America
JX683388	2011	RL5	Colombia	South America
KC677762	2009	PVS-Iraq7	Iraq	Asia
KC677761	2008	PVS-Iraq6	Iraq	Asia
KC677760	2009	PVS-Iraq5	Iraq	Asia
KC677759	2009	PVS-Iraq4	Iraq	Asia
KC677758	2009	PVS-Iraq3	Iraq	Asia
KC677757	2008	PVS-Iraq2	Iraq	Asia
KC866620	2011	TZ:PVS6M:11	Tanzania	Africa
KF011280	2012	PVS-m	China	Asia
KF011279	2012	PVS-l	China	Asia
KF011278	2012	PVS-k	China	Asia
KF011277	2012	PVS-j	China	Asia
KF011276	2012	PVS-i	China	Asia
KF011275	2012	PVS-h	China	Asia
KF011274	2012	PVS-g	China	Asia
KF011273	2012	PVS-f	China	Asia
KF011272	2012	PVS-e	China	Asia
KF011271	2012	PVS-d	China	Asia
KF011270	2012	PVS-c	China	Asia
KF011269	2012	PVS-b	China	Asia
KF225470	2011	Guizhou CP01	China	Asia
KC818635	2012	Cm	China	Asia
KC818634	2012	St	China	Asia
EF397752	2007	Kh-55	Iran	Asia
EF397751	2007	Ha-107	Iran	Asia
EF397750	2007	Es-81	Iran	Asia
EF397749	2007	Az-21	Iran	Asia
KF011268	2012	PVS-a	China	Asia
GU144330	2009	Sam-24-PVS	United Kingdom	Europe
GU144329	2009	Sam-23-PVS	United Kingdom	Europe
GU144328	2009	Sam-13-PVS	United Kingdom	Europe
GU144327	2008	144-PVS	United Kingdom	Europe
GU144326	2008	143-PVS	United Kingdom	Europe
GU144325	2008	139-PVS	United Kingdom	Europe
GU144324	2008	138-PVS	United Kingdom	Europe
GU144323	2008	137-PVS	United Kingdom	Europe
GU144322	2008	136-PVS	United Kingdom	Europe
AY512653	2003		China	Asia
U74376	1996	S-RB	South Korea	Asia
U74375	1996	S-SE	South Korea	Asia
GU369814	2009		India	Asia
AF493951	2002	Andean	United Kingdom	Europe
AF493950	2002		United Kingdom	Europe
DQ786653	2006	PVS-O	India	Asia
GU256061	2009		India	Asia
AY687337	2004		China	Asia
DQ315387	2005	Hebei	China	Asia
Y15625	1997	Kobra	Germany	Europe
Y15613	1997	Aschersleben	Germany	Europe
Y15612	1997	Karla	Germany	Europe
Y15611	1997	Karla	Germany	Europe
Y15610	1997	Vitava	Germany	Europe
Y15609	1997	Vitava	Germany	Europe
Y15616	1997	Vitava	Germany	Europe
Y15615	1997	Aschersleben	Germany	Europe
Y15614	1997	Kobra	Germany	Europe
