# Supplementary material for: Origin, evolution, dispersal and global population genetic structure of Carlavirus sigmasolani
Source: Front Plant Sci. 2025 Sep 24;16:1667771. doi: 10.3389/fpls.2025.1667771 (PMC12504366; doi:10.3389/fpls.2025.1667771)
Supplement: Supplementary file 3 [file Table3.xlsx]

## Sheet: Sheet1
TABLE S3 Bayesian phylogeographic reconstruction of PVS global dissemination routes with strong support (Bayes Factor > 5)
start_time	end_time	start_name	end_name	bayes_factor	posterior_probability
1732-11-20 17:39:39	1893-02-18 03:37:07	Ecuador	Chile	5.9637	0.151886
1998-11-15 09:53:00	2024-01-01	Chile	Germany	64.0609	0.657969
1983-05-01 23:30:00	2006-08-05 07:51:00	Chile	Brazil	25.879	0.437295
1930-01-21 20:09:00	1977-11-26 07:37:00	Chile	China	5.71382	0.175354
1977-11-26 07:37:00	1997-04-29 18:15:00	China	Kenya	46.6662	0.583569
1997-04-29 18:15:00	2014-01-01	Kenya	New_Zealand	24.7888	0.426734
1995-08-30 15:18:00	2019-01-01	China	Japan	84.5908	0.717531
1995-08-30 15:18:00	2016-01-01	China	Kazakhstan	492.221	0.936633
1893-02-18 03:37:07	1925-12-22 14:39:00	Chile	Ecuador	13.2142	0.284085
1941-12-11 04:55:00	1985-10-25 05:01:00	Ecuador	Colombia	28.2049	0.458575
1985-10-25 05:01:00	1994-07-22 01:57:00	Colombia	Kenya	25.0986	0.429776
1995-11-26 18:04:00	2016-01-01	Kenya	Burundi	17.7373	0.347531
1995-05-12 01:07:00	2016-01-01	Kenya	Burundi	17.7373	0.347531
1925-12-22 14:39:00	2011-01-01	Ecuador	Colombia	28.2049	0.458575
1732-11-20 17:39:39	1820-01-29 20:15:28	Ecuador	Bolivia	7.10089	0.175758
1931-07-08 09:37:00	2005-01-01	Netherlands	India	17.0223	0.33826
1901-01-14 03:28:00	2004-01-01	Bolivia	Czech_Republic	97.6853	0.745769
1635-06-09 15:22:13	1883-01-16 23:38:15	Ecuador	Colombia	28.2049	0.458575
1727-08-02 06:29:22	1836-10-30 17:37:53	Ecuador	Iran	6.39975	0.161201
1875-11-25 02:54:27	1961-01-10 18:50:00	Iran	United_Kingdom	12.0885	0.26633
1961-01-10 18:50:00	1979-11-18 13:24:00	United_Kingdom	India	30.1218	0.474938
1979-11-18 13:24:00	2015-01-01	India	Bangladesh	48.9039	0.594905
1899-03-20 10:17:21	1968-02-12 15:51:00	Iran	Bangladesh	8.93249	0.211504
1919-04-26 00:17:00	1944-02-15 06:30:00	Iran	Australia	6.82931	0.17018
1975-03-21 11:48:00	2018-01-01	Australia	China	15.6685	0.319966
1937-10-03 22:34:00	1983-07-04 18:48:00	Iran	Russia	309.122	0.90275
1983-07-04 18:48:00	2009-01-01	Russia	Australia	12.9654	0.280236
1915-12-30 08:30:00	2012-08-05 07:56:00	Iran	Russia	309.122	0.90275
1899-09-20 04:36:22	1904-02-02 15:37:00	Iran	China	21.4205	0.391448
1930-06-09 22:42:00	1976-04-29 13:00:00	China	Australia	21.0845	0.387688
1941-03-13 22:52:00	1984-05-27 05:55:00	China	Kenya	46.6662	0.583569
1941-03-13 22:52:00	1990-01-01	China	United_Kingdom	42.1268	0.558507
1930-06-25 01:24:00	1948-08-24 23:10:00	China	United_Kingdom	42.1268	0.558507
1948-08-24 23:10:00	2017-06-06 09:59:00	United_Kingdom	India	30.1218	0.474938
1946-09-25 19:25:00	1995-01-25 08:28:00	China	Kazakhstan	492.221	0.936633
1904-02-02 15:37:00	1942-08-08 14:17:00	China	Japan	84.5908	0.717531
1965-04-26 08:01:00	2016-01-01	Japan	Peru	23.5979	0.414736
1942-08-08 14:17:00	1956-02-22 06:57:00	Japan	USA	11.0259	0.248743
1956-02-22 06:57:00	1993-03-17 06:53:00	USA	Turkey	89.8919	0.729686
2000-05-11 18:22:00	2012-01-01	Turkey	China	54.3846	0.620224
1958-03-20 11:46:00	1996-01-01	USA	South_Korea	7.07175	0.175163
1991-08-12 15:01:00	2014-06-04 20:44:00	USA	Russia	13.9784	0.295657
1984-09-06 15:03:00	1995-10-18 09:58:00	USA	Turkey	89.8919	0.729686
1998-09-22 11:40:00	2006-01-01	Turkey	Syria	162.482	0.82991
1972-08-28 04:05:00	2016-07-02 01:14:00	USA	Canada	123.175	0.787183
1981-01-26 09:43:00	2008-01-01	USA	Chile	46.0928	0.580561
2000-01-28 07:40:00	2015-01-21 23:18:00	USA	Canada	123.175	0.787183
2000-01-28 07:40:00	2020-01-01	USA	Turkey	89.8919	0.729686
1985-07-21 11:40:00	1991-09-17 23:21:00	USA	Hungary	66.2361	0.665443
2000-07-03 03:33:00	2014-01-01	Hungary	India	11.4755	0.256285
1991-09-17 23:21:00	2014-01-01	Hungary	New_Zealand	7.57229	0.185264
1984-05-17 22:58:00	2018-01-01	USA	Canada	123.175	0.787183
1862-03-25 02:47:55	1877-04-03 06:31:04	Iran	China	21.4205	0.391448
1877-04-03 06:31:04	1893-04-02 00:49:54	China	Iran	14.4701	0.302907
1905-04-18 08:19:00	1954-07-11 15:08:00	Iran	Hungary	26940.3	0.998765
1952-06-04 01:50:00	2004-01-10 00:42:00	Iran	Hungary	26940.3	0.998765
2008-03-24 10:33:00	2022-01-01	Hungary	Austria	632.266	0.949966
1966-05-24 06:03:00	1979-05-28 17:43:00	Iran	Germany	688.444	0.953861
1979-05-28 17:43:00	1983-12-31 12:58:00	Germany	Netherlands	62.7404	0.653266
1966-05-24 06:03:00	2016-01-01	Iran	Slovakia	8.55714	0.204433
1966-08-21 00:56:00	2013-01-01	Iran	Hungary	26940.3	0.998765
1994-07-12 01:31:00	2013-01-01	Iran	Hungary	26940.3	0.998765
1997-05-03 17:22:00	2018-01-01	Iran	Russia	309.122	0.90275
2000-09-19 04:37:00	2010-04-15 16:59:00	Iran	Hungary	26940.3	0.998765
1999-07-31 11:47:00	2024-01-01	Iran	Germany	688.444	0.953861
1997-01-06 07:47:00	2012-04-19 17:21:00	Iran	Ukraine	27.4083	0.45147
1997-01-06 07:47:00	2013-01-01	Iran	Germany	688.444	0.953861
1988-02-04 12:32:00	1990-03-06 18:02:00	Iran	Russia	309.122	0.90275
1993-06-18 03:13:00	2001-04-08 10:56:00	Russia	Turkey	35.2076	0.513917
2001-04-08 10:56:00	2006-01-01	Turkey	Syria	162.482	0.82991
2001-04-08 10:56:00	2020-01-01	Turkey	Slovenia	325.825	0.907273
2008-09-14 16:42:00	2020-01-01	Russia	Turkey	35.2076	0.513917
1979-11-05 12:03:00	1999-02-21 21:09:00	Iran	Turkey	62.5357	0.652525
2006-11-29 08:25:00	2013-12-03 22:18:00	Turkey	Slovenia	325.825	0.907273
1990-06-15 22:45:00	1995-05-31 10:33:00	Iran	Hungary	26940.3	0.998765
1990-06-15 22:45:00	2022-01-01	Iran	Germany	688.444	0.953861
1953-01-20 05:42:00	1958-05-15 15:25:00	Iran	Germany	688.444	0.953861
1958-05-15 15:25:00	1960-06-16 20:01:00	Germany	Iran	24.8047	0.426891
1960-06-16 20:01:00	1963-03-12 17:34:00	Iran	Germany	688.444	0.953861
1966-02-20 08:59:00	1973-01-26 00:50:00	Germany	Iran	24.8047	0.426891
1984-05-16 11:21:00	2002-03-19 16:20:00	Iran	Germany	688.444	0.953861
1972-12-05 04:02:00	1992-05-20 14:27:00	Iran	Bangladesh	8.93249	0.211504
1992-05-20 14:27:00	2021-01-01	Bangladesh	Croatia	5.93566	0.151279
1988-09-11 22:29:00	1997-01-01	Iran	Germany	688.444	0.953861
1988-09-11 22:29:00	1992-12-03 12:44:00	Iran	Germany	688.444	0.953861
1995-06-13 05:24:00	2000-07-17 23:54:00	Germany	Iran	24.8047	0.426891
1966-02-20 08:59:00	1970-02-24 06:09:00	Germany	China	25.2449	0.431201
1972-11-08 11:10:00	1975-04-03 22:45:00	Germany	Iran	24.8047	0.426891
1975-04-03 22:45:00	1982-12-11 05:35:00	Iran	Netherlands	20.0115	0.375365
1972-11-08 11:10:00	1980-01-16 08:55:00	Germany	China	25.2449	0.431201
1987-11-29 00:03:00	2017-01-01	China	Ireland	6.69624	0.167419
1984-11-16 00:19:00	2002-01-01	China	United_Kingdom	42.1268	0.558507
1970-02-24 06:09:00	1982-03-31 05:01:00	China	Kenya	46.6662	0.583569
1982-03-31 05:01:00	1995-06-09 15:21:00	Kenya	Burundi	17.7373	0.347531
1998-12-09 16:24:00	2015-01-01	Burundi	Poland	79.3709	0.704444
1963-03-12 17:34:00	1976-03-01 14:09:00	Germany	China	25.2449	0.431201
1976-03-01 14:09:00	2005-01-01	China	Brazil	5.11423	0.133131
1980-09-02 16:54:00	1991-09-28 23:59:00	China	Kenya	46.6662	0.583569
1960-06-16 20:01:00	1979-09-04 05:26:00	Iran	Netherlands	20.0115	0.375365
1979-09-04 05:26:00	1986-01-01	Netherlands	Australia	15.4978	0.317587
1958-05-15 15:25:00	1985-11-12 10:36:00	Germany	Iran	24.8047	0.426891
1985-11-12 10:36:00	1989-07-04 23:33:00	Iran	Germany	688.444	0.953861
1989-07-04 23:33:00	2007-01-01	Germany	Iran	24.8047	0.426891
1985-11-12 10:36:00	1997-01-01	Iran	Germany	688.444	0.953861
1914-05-14 13:38:00	1944-03-01 19:58:00	Iran	Germany	688.444	0.953861
1877-04-03 06:31:04	1895-02-24 17:15:23	China	Iran	14.4701	0.302907
1981-11-10 23:05:00	2004-03-24 17:11:00	Iran	Turkey	62.5357	0.652525
1957-09-17 00:31:00	2013-01-01	Iran	Hungary	26940.3	0.998765
1965-03-14 10:22:00	1987-12-28 01:03:00	Iran	Kenya	8.84311	0.209832
1971-05-14 11:00:00	2010-01-01	Iran	China	21.4205	0.391448
1971-05-14 11:00:00	1975-11-20 13:25:00	Iran	China	21.4205	0.391448
1975-11-20 13:25:00	2018-01-01	China	Russia	15.9293	0.323569
1985-09-11 19:15:00	2016-01-01	China	Burundi	24.1021	0.419877
1931-11-23 17:36:00	1955-09-21 03:42:00	Iran	United_Kingdom	12.0885	0.26633
1971-11-15 15:15:00	2011-01-01	United_Kingdom	Tanzania	200.605	0.857632
1920-05-04 04:16:00	2014-09-28 10:28:00	Iran	Russia	309.122	0.90275
1908-08-13 22:15:00	2009-01-01	Iran	United_Kingdom	12.0885	0.26633
1946-10-18 23:27:00	2018-01-01	Iran	Russia	309.122	0.90275
1946-10-18 23:27:00	1980-01-23 11:31:00	Iran	China	21.4205	0.391448
1543-12-12 10:42:58	1858-08-09 22:23:50	Ecuador	China	5.38193	0.156285
1858-08-09 22:23:50	1978-01-01	China	New_Zealand	19.9188	0.374276
1927-03-03 05:25:00	1972-08-23 01:39:00	China	Peru	6.38648	0.16092
1927-03-03 05:25:00	2002-01-01	China	United_Kingdom	42.1268	0.558507
